# Supplementary material for: Prognostic Role of Dynamic Changes in Serological Markers in Metastatic Hormone Naïve Prostate Cancer
Source: Cancers (Basel). 2023 Sep 2;15(17):4392. doi: 10.3390/cancers15174392 (PMC10486494; doi:10.3390/cancers15174392)
Supplement: Supplementary file 1 [file cancers-15-04392-s001.zip]

Archive with 1 entries (1 files):
- cancers-2553072-supplementary.pdf
